# Supplementary material for: 12/111phiA Prophage Domestication Is Associated with Autoaggregation and Increased Ability to Produce Biofilm in Streptococcus agalactiae
Source: Microorganisms. 2021 May 21;9(6):1112. doi: 10.3390/microorganisms9061112 (PMC8223999; doi:10.3390/microorganisms9061112)
Supplement: Supplementary file 1 [file microorganisms-09-01112-s001.zip]

Archive with 1 entries (1 files):
- microorganisms-1198640-supplementary.pdf
